# Supplementary material for: Evolutionary Dynamics in the RNA Bacteriophage Qβ Depends on the Pattern of Change in Selective Pressures
Source: Pathogens. 2019 Jun 18;8(2):80. doi: 10.3390/pathogens8020080 (PMC6631425; doi:10.3390/pathogens8020080)
Supplement: Supplementary file 1 [file pathogens-08-00080-s001.zip]

Archive with 3 entries (2 files):
- Supplementary files/
- Supplementary files/supplementary figure S1.pdf
- Supplementary files/Supplementary Figure S2.pdf
